# Supplementary material for: A diverse set of solubilized natural fibers drives structure-dependent metabolism and modulation of the human gut microbiota
Source: mBio. 2025 Apr 11;16(5):e00470-25. doi: 10.1128/mbio.00470-25 (PMC12077125; doi:10.1128/mbio.00470-25)
Supplement: Supplemental tables — Tables S1-S3. [file mbio.00470-25-s0002.xlsx]

## Sheet: Table S1 - Materials
Fiber	Native material is a pure polysaccharide?	Brand	Part #
hs-Larch AraGal	Yes	Megazyme	P-ARGAL
hs-Barley fibers	Yes	Megazyme	P-BGBL
hs-Beech Xyl	Yes	Megazyme	P-XYLNBE-10G
hs-Carob GalMan	Yes	Megazyme	P-GALMH
hs-bac Curdlan	Yes	Megazyme	P-CURDL
hs-Gellan Gum	Yes	Thermo Fisher	J63423.A1
hs-Konjac GlcMan	Yes	Megazyme	P-GLCML
hs-Karaya Gum	Yes	Sigma	G0503-500G
hs-LB Gum	Yes	Sigma	G0753-500G
hs-IM Lichenan	Yes	Megazyme	P-LICHN
hs-Lupin Gal	Yes	Megazyme	P-GALLU
hs-Potato PecGal	Yes	Megazyme	P-PGAPT
hs-Rye AraXyl	Yes	Megazyme	P-RAXY
hs-Tamarind XylGlc	Yes	Megazyme	P-XYGLN
hs-Tragacanth Gum	Yes	Thermo Fisher	A18502.22
hs-Xanthan Gum	Yes	Sigma	G1253-100G
GOS	Yes	Bimuno
FOS	Yes	Beneo	F8052-50G
hs-Oat fibers	Yes	Purestar Chem
hs-Carrot fibers	No	Bolthouse Farms
hs-Olive fibers	No	Deoleo Global
hs-SCane fibers	No	Beneo
hs-Soy fibers	No	Nutra Food Ingredients
hs-Pea fibers	No	A&B Ingredients

## Sheet: Table S2 - Metadata-BioIVT
BCD_sampleID	Donor_number	Unit_ID	Sex	Collection_date	Expiration_Date	notes
M1	21073	LS6622336	M	2020-09-21	2025-09-21	pool1
F1	CC00614	LS6622334	F	2020-09-17	2025-09-17	pool1
F2	M6973	LS6622333	F	2020-09-17	2025-09-17	pool1
M2	CC00341	LS6622324	M	2020-09-09	2025-09-09	pool1
M3	CC00158	LS6622323	M	2020-09-09	2025-09-09	pool1
F3	M6764	LS6622322	F	2020-09-09	2025-09-09	pool1
F4	M7370	LS6622313	F	2020-09-08	2025-09-08	pool1
M4	CC00503	LS6622312	M	2020-09-08	2025-09-08	pool1

## Sheet: Table S3 -Metadata MicroViable
Donor code	Participant ID	Sample Collection date	Sample received&processed date	Sample Collected in GutAlive	Date of birth	Age	Gender	Region	Weight (kg)	Height (m)	Diet	Diet restrictions	Food allergies	Custom diet	Frequency vegetables	Frequency meat	Antibiotics last 3 months	Probiotics last 3 months	Smoker	Intestinal disorders	Chronic treatment	Medication last month
MiVi1	BCD001	2022-05-28	2022-05-30	YES	1975	48	FEMALE	Asturias	50	1.54	MEDITERRANEAN	YES, MILK	NO	NO	MORE THAN 4 TIMES PER WEEK	MORE THAN 4 TIMES PER WEEK	NO	NO	NO	NO	NO	YES, Ibuprofen from time to time
MiVi2	BCD002	2022-05-29	2022-05-30	YES	1975	48	MALE	Asturias	69	1.65	MEDITERRANEAN	NO	NO	NO	MORE THAN 4 TIMES PER WEEK	3-4 TIMES PER WEEK	NO	NO	NO	NO	NO	NO
MiVi3	BCD003	2022-05-31	2022-06-01	YES	1985	38	MALE	Asturias	78	1.72	WESTERN	NO	NO	NO	3-4 TIMES PER WEEK	MORE THAN 4 TIMES PER WEEK	NO	NO	NO	NO	YES, Anxiolytic and Serotonin	YES, Ibuprofen 1 day
MiVi4	BCD004	2022-06-02	2022-06-02	YES	1985	38	MALE	Asturias	77	1.86	MEDITERRANEAN	NO	NO	NO	1-2 TIMES PER WEEK	3-4 TIMES PER WEEK	NO	NO	NO	NO	NO	NO
MiVi5	BCD005	2022-06-02	2022-06-03	YES	1979	44	FEMALE	Asturias	62	1.7	MEDITERRANEAN	NO	NO	NO	MORE THAN 4 TIMES PER WEEK	3-4 TIMES PER WEEK	NO	NO	NO	YES, I had two polyps that have been removed last year.	YES, thyroid hormone 100mg eutirox	YES, an ibuprofen for headache
MiVi6	BCD006	2022-06-04	2022-06-06	YES	1974	49	MALE	Asturias	87	1.84	MEDITERRANEAN	NO	NO	NO	3-4 TIMES PER WEEK	1-2 TIMES PER WEEK	NO	NO	NO	NO	NO	YES, Omeprazole, occasionally.
MiVi7	BCD007	2022-06-05	2022-06-06	YES	1975	48	FEMALE	Asturias	54	1.61	MEDITERRANEAN	NO	NO	NO	3-4 TIMES PER WEEK	1-2 TIMES PER WEEK	NO	NO	NO	NO	NO	YES, Paracetamol from time to time
MiVi8	BCD008	2022-06-05	2022-06-06	YES	1975	48	FEMALE	Asturias	65	1.65	MEDITERRANEAN	NO	NO	NO	MORE THAN 4 TIMES PER WEEK	1-2 TIMES PER WEEK	NO	NO	NO	NO	NO	YES, IBUPROFEN 600 MG, 1 intake
MiVi9	BCD009	2022-06-08	2022-06-09	YES	1974	49	MALE	Asturias	72	1.78	MEDITERRANEAN	NO	YES, peach	NO	MORE THAN 4 TIMES PER WEEK	3-4 TIMES PER WEEK	NO	NO	NO	NO	NO	YES, Paracetamol 3 days
MiVi10	BCD010	2022-06-09	2022-06-10	YES	1972	51	FEMALE	Asturias	60	166	MEDITERRANEAN	NO	NO	NO	1-2 TIMES PER WEEK	1-2 TIMES PER WEEK	NO	NO	NO	NO	NO	YES, Ibuprofen 2 days
MiVi11	BCD011	2022-06-15	2022-06-16	YES	1983	40	MALE	Asturias	76	1.77	MEDITERRANEAN	NO	YES, nuts and chocolate	NO	3-4 TIMES PER WEEK	3-4 TIMES PER WEEK	NO	NO	NO	NO	NO	YES, Ebastel 2 days (antihistamine)
MiVi12	BCD012	2022-06-16	2022-06-17	YES	1975	48	MALE	Asturias	95	1.83	MEDITERRANEAN	NO	NO	NO	1-2 TIMES PER WEEK	1-2 TIMES PER WEEK	NO	NO	NO	NO	NO	NO
MiVi13	BCD013	2022-06-16	2022-06-20	YES	1978	45	MALE	Asturias	83	1.78	MEDITERRANEAN	NO	NO	NO	3-4 TIMES PER WEEK	3-4 TIMES PER WEEK	NO	NO	YES	NO	NO	NO
MiVi14	BCD014	2022-06-19	2022-06-20	YES	1990	33	FEMALE	Asturias	65.8	1.68	MEDITERRANEAN	NO	NO	NO	MORE THAN 4 TIMES PER WEEK	3-4 TIMES PER WEEK	NO	NO	NO	NO	NO	NO
MiVi15	BCD015	2022-06-21	2022-06-21	YES	1977	46	FEMALE	Asturias	51	1.57	MEDITERRANEAN	NO	NO	NO	MORE THAN 4 TIMES PER WEEK	3-4 TIMES PER WEEK	NO	NO	YES	NO	NO	YES, ibuprofen 3 days
MiVi16	BCD016	2022-07-03	2022-07-05	YES	1986	37	FEMALE	Asturias	51	1.64	MEDITERRANEAN	NO	NO	NO	3-4 TIMES PER WEEK	3-4 TIMES PER WEEK	NO	NO	NO	NO	NO	YES, Ibuprofen 1 tablet
MiVi17	BCD017	2022-07-06	2022-07-07	YES	1972	51	MALE	Asturias	70	170	MEDITERRANEAN	NO	NO	NO	3-4 TIMES PER WEEK	3-4 TIMES PER WEEK	NO	NO	NO	NO	NO	NO
MiVi18	BCD018	2022-07-06	2022-07-07	YES	1973	50	FEMALE	Asturias	58	1.63	MEDITERRANEAN	NO	NO	NO	MORE THAN 4 TIMES PER WEEK	3-4 TIMES PER WEEK	NO	NO	NO	NO	NO	YES, Ibuprofen
MiVi19	BCD019	2022-07-06	2022-07-07	YES	1992	31	MALE	Asturias	70	1.7	WESTERN	NO	NO	NO	3-4 TIMES PER WEEK	3-4 TIMES PER WEEK	NO	NO	NO	NO	NO	NO
MiVi20	BCD020	2022-07-27	2022-07-29	YES	1991	32	FEMALE	Asturias	69	1.66	MEDITERRANEAN	NO	NO	NO	MORE THAN 4 TIMES PER WEEK	3-4 TIMES PER WEEK	NO	NO	NO	NO	NO	YES, Paracetamol, 2 days
	Other collected information for which all participants reported a negative answer included Cardiovascular diseases, COVID-19, High blood pressure, Immunological diseases, Immunosuppressive drugs, Laxatives, Nursing, Oncological diseases, and Pregnancy.
																write exclusion criteria
																other things thre were screened for
